# Supplementary material for: WEVOTE: Weighted Voting Taxonomic Identification Method of Microbial Sequences
Source: PLoS One. 2016 Sep 28;11(9):e0163527. doi: 10.1371/journal.pone.0163527 (PMC5040256; doi:10.1371/journal.pone.0163527)
Supplement: S1 Table — (XLSX) [file pone.0163527.s001.xlsx]

## Sheet: Sheet1
Sensitivity and Precision
		Phylum		Class		Order		Family		Genus		Species
		Sensitivity	Precision	Sensitivity	Precision	Sensitivity	Precision	Sensitivity	Precision	Sensitivity	Precision	Sensitivity	Precision
Kraken_HiSeq	Kraken	78	99	78	99	77	99	77	99	77	99	60	85
	BLASTN	81	99	81	99	81	99	81	99	81	99	65	79
	TIPP	NA	92	NA	92	NA	88	NA	86	NA	84	NA	78
	Clark	69	99	69	99	69	99	69	99	69	99	59	85
	Metaphlan	NA	87	NA	82	NA	76	NA	77	NA	78	NA	76
	WEVOTE (N=3)	82	99.7	82	99.5	82	99.4	82	99	81	99.5	63	88
	WEVOTE (N=5)	82	99	82	99	82	99	82	99	82	99	63	85
Kraken_MiSeq	Kraken	79	99	79	99	78	99	78	99	73	94	60	87
	BLASTN	84	99	84	99	83	99	83	99	81	96	77	92
	TIPP	NA	98	NA	92	NA	92	NA	94	NA	84	NA	64
	Clark	69	99	69	99	69	99	69	99	65	94	60	87
	Metaphlan	NA	88	NA	85	NA	80	NA	84	NA	77	NA	78
	WEVOTE (N=3)	85	99.8	84.8	99.8	84.5	99.6	84.5	99.6	78.6	98	66.8	94.5
	WEVOTE (N=5)	86	99	86	99	85	99	85	99	79	96	67	89
Kraken_simBA5	Kraken	92	98	88	98	91	98	88	98	89	98	78	98
	BLASTN	95	98	91	98	94	98	91	98	94	98	89	92
	TIPP	NA	82	NA	80	NA	80	NA	79	NA	72	NA	56
	Clark	77	98	74	98	77	98	74	98	77	98	77	98
	Metaphlan	NA	92	NA	92	NA	88	NA	88	NA	87	NA	83
	WEVOTE (N=3)	96	99	92	99	95	99	92.5	99	93.2	99	82	99
	WEVOTE (N=5)	96	99	92	99	95	98	93	98	93	98	83	98.5
CLARK_simHC20	Kraken	99	99	99	99	99	99	99	99	99	99	99	99
	BLASTN	98	99	98	99	98	99	98	99	98	99	98	99
	TIPP	NA	96	NA	98	NA	98	NA	98	NA	95	NA	93
	Clark	99	99	99	99	99	99	99	99	99	99	99	99
	Metaphlan	NA	79	NA	46	NA	36	NA	36	NA	34	NA	20
	WEVOTE (N=3)	99.71	99.9	99.45	99.9	99.4	99.9	99.35	99.9	99.35	99.6	99.2	99.6
	WEVOTE (N=5)	99.73	99.9	99.5	99.7	99.5	99.65	99.45	99.7	99.4	99.7	99.25	99.63
MetaPhlAn_HC1	Kraken	94	99.9	94	99.9	93	99.9	92	99.9	93	99.9	89	99
	BLASTN	96	99.9	96	99.9	95	99.8	94	99.8	96	99.7	91	94
	TIPP	NA	90	NA	86.5	NA	84	NA	84	NA	82	NA	75
	Clark	85	99.9	85	99.9	84	99.9	83	99.9	85	99.8	85	77.5
	Metaphlan	NA	91	NA	88.6	NA	86	NA	87	NA	86.5	NA	87
	WEVOTE (N=3)	97.2	99.9	97	99.9	95.9	99.9	94.8	99.9	96.5	99.9	88.5	99.6
	WEVOTE (N=5)	97.5	99.9	97.4	99.9	96	99.9	95	99.9	97	99.9	89	99.5
MetaPhlAn_HC2	Kraken	94	99.9	91	99.9	94	99.9	90	99.9	93	99.8	84	99.7
	BLASTN	93	99.9	90	99.9	93	99.9	90	99.8	92	98.8	89	95
	TIPP	NA	88	NA	86	NA	85	NA	84	NA	82	NA	83
	Clark	83	99.9	80	99.9	83	99.9	79	99.9	83	99	83	99
	Metaphlan	NA	92.5	NA	90	NA	88	NA	87	NA	88	NA	87
	WEVOTE (N=3)	97	99.9	93.7	99.9	96.7	99.9	93	99.9	95.5	99.9	86	99.7
	WEVOTE (N=5)	97.3	99.9	94	99.9	97.2	99.9	93.3	99.9	96	99.8	87	99.6
MetaPhlAn_LC1	Kraken	95	99.9	94	99.9	94	99.9	94	99.9	94	99.9	90	99.8
	BLASTN	96	99.9	96	99.9	96	99.9	96	99.9	96	99.9	93	96
	TIPP	NA	88	NA	88	NA	85.5	NA	85.4	NA	85	NA	82
	Clark	90	99.9	89	99.9	89	99.9	89	99.9	89	99.9	89	99.9
	Metaphlan	NA	92	NA	91.5	NA	89.5	NA	89.8	NA	90	NA	85.5
	WEVOTE (N=3)	97.2	99.9	97.1	99.9	97	99.9	96.5	99.9	96.8	99.9	93	99.8
	WEVOTE (N=5)	97.5	99.9	97.5	99.9	97.3	99.9	96.5	99.6	99.6	99.9	93	99.8
MetaPhlAn_LC2	Kraken	94	99	94	99	70	99.9	94	99	94	99	93	99
	BLASTN	96	99.9	96	99.9	71	99.9	96	99.9	96	99	95	99
	TIPP	NA	87	NA	84	NA	78.5	NA	83	NA	82	NA	77
	Clark	92	99.9	92	99.9	68	99.9	92	99.9	92	99.9	92	99
	Metaphlan	NA	94	NA	92	NA	91	NA	92	NA	92	NA	93
	WEVOTE (N=3)	97.2	99.9	97.2	99.9	72.5	99.9	97	99.9	97	99.9	96	99.9
	WEVOTE (N=5)	97.5	99.9	97.5	99.9	72.7	99.9	97.5	99.9	97.3	99.9	96	99.8
MetaPhlAn_LC3	Kraken	94.5	99.9	94.5	99.9	94	99.9	93.5	99.9	93	99.9	93	99
	BLASTN	96.5	99.9	96.5	99.9	95.5	99.8	95	99.8	95	99.7	95	98.8
	TIPP	NA	91	NA	88	NA	85.8	NA	85.2	NA	83	NA	82.3
	Clark	92	99.9	92	99.9	91	99.9	91	99.9	91	99.8	92	99.8
	Metaphlan	NA	95.9	NA	94.5	NA	93	NA	94	NA	93.5	NA	90
	WEVOTE (N=3)	97	99.9	97	99.9	96	99.9	96	99.9	95.8	99.9	95.5	99.9
	WEVOTE (N=5)	97.5	99.9	97.5	99.9	97	99.9	96.5	99.9	96.2	99.9	95.5	99.8
MetaPhlAn_LC4	Kraken	94.5	99.9	94.5	99.9	94.5	99.9	94	99.9	94	99.9	93.5	99
	BLASTN	96.5	99.9	96.3	99.9	96	99.9	95.6	99.7	96	99	95	99
	TIPP	NA	89	NA	85	NA	82	NA	82	NA	80	NA	80
	Clark	92.6	99.9	92.6	99	92.5	99.9	92	99.9	92	99.9	92	99
	Metaphlan	NA	89	NA	83.5	NA	79	NA	80	NA	80.5	NA	74
	WEVOTE (N=3)	97.4	99.9	97.3	99.9	97	99.9	96.8	99.9	96.8	99.9	95.9	99.9
	WEVOTE (N=5)	97.5	99.9	97.3	99.9	97	99.9	97	99.9	97	99.9	96	99.9
MetaPhlAn_LC5	Kraken	75.6	99.9	73.7	99.8	94.8	99.8	71.8	99.7	73.7	97.8	67.6	97.6
	BLASTN	94.5	99.9	80	99.9	82.6	99.9	97.5	99.8	94	99.8	92.5	98
	TIPP	NA	85	NA	84.5	NA	83.8	NA	83.5	NA	82.5	NA	76
	Clark	68	99.9	66.5	99.8	67	99.8	64.5	99.7	66.5	97.8	66.6	97.6
	Metaphlan	NA	94.6	NA	89.3	NA	88.9	NA	89	NA	87	NA	87
	WEVOTE (N=3)	97	99.9	82.2	99.9	85	99.9	82	99.9	95	99.9	89	99.9
	WEVOTE (N=5)	97.33	99.9	82.5	99.9	85	99.9	82	99.8	88	99	81	98
MetaPhlAn_LC6	Kraken	95	99.9	94.5	99.9	88.6	99.9	94	99.9	94	99.9	89.5	99
	BLASTN	96.5	99.9	96	99	90	99	95.3	99	96	99	93	96
	TIPP	NA	88.5	NA	85.8	NA	83.5	NA	84	NA	83	NA	78
	Clark	89	99.9	88.5	99.9	83.2	99.9	88.5	99.9	89	99.9	89	99.8
	Metaphlan	NA	94.8	NA	93	NA	91.5	NA	93	NA	90.6	NA	91.7
	WEVOTE (N=3)	97.4	99.9	97	99.9	91	99.9	96.3	99.9	96.5	99.9	91.8	99.8
	WEVOTE (N=5)	97.5	99.9	97	99.9	91	99.9	96.5	99.9	96.5	99.9	92	99.8
MetaPhlAn_LC7	Kraken	95	99.9	95	99.9	95	99.9	90	99.9	94.9	99.9	91	99.9
	BLASTN	96	99.9	96.3	99.9	96.3	99.9	92	99.9	96.2	99.9	92.5	96
	TIPP	NA	82.5	NA	82	NA	81	NA	81	NA	80	NA	78
	Clark	90.6	99.9	90.6	99.9	90.6	99.9	86	99.9	90.6	99.9	90.5	99.9
	Metaphlan	NA	93	NA	92	NA	92	NA	91.5	NA	92	NA	76
	WEVOTE (N=3)	97.3	99.9	97.25	99.9	97.3	99.9	92.9	99.9	97.2	99.9	93.2	99.8
	WEVOTE (N=5)	97.5	99.9	97.35	99.9	97.5	99.9	93	99.9	97.5	99.9	93.5	99.8
MetaPhlAn_LC8	Kraken	89	99.9	89	99.9	89	99.9	88.5	99.9	88.5	99.8	85	99.7
	BLASTN	96.7	99.9	96.7	99.9	96.5	99.8	96.5	99.7	96.3	99.4	94	97
	TIPP	NA	89	NA	87	NA	84	NA	82	NA	80.4	NA	0.75
	Clark	84.4	99.9	84.3	99.9	84.3	99.9	84.5	99.8	84.3	99.8	84	99.7
	Metaphlan	NA	88.6	NA	84	NA	80	NA	80	NA	72	NA	72
	WEVOTE (N=3)	97.2	99.9	97	99.9	97	99.9	96.8	99.9	96.4	99.9	93	99.9
	WEVOTE (N=5)	97.5	99.9	97.3	99.9	97	99.9	97	99.8	95.5	99.8	92	99.9
