# Supplementary material for: WEVOTE: Weighted Voting Taxonomic Identification Method of Microbial Sequences
Source: PLoS One. 2016 Sep 28;11(9):e0163527. doi: 10.1371/journal.pone.0163527 (PMC5040256; doi:10.1371/journal.pone.0163527)
Supplement: S2 Table — (XLSX) [file pone.0163527.s002.xlsx]

## Sheet: Sheet1
Hellinger Distance
		Phylum	Class	Order	Family	Genus	Species
Kraken_HiSeq	Kraken	0.09	0.22	0.23	0.23	0.23	0.43
	BLASTN	0.08	0.19	0.19	0.2	0.2	0.44
	TIPP	0.17	0.31	0.37	0.39	0.41	0.46
	Clark	0.12	0.23	0.25	0.25	0.25	0.43
	Metaphlan	0.2	0.32	0.4	0.45	0.46	0.52
	WEVOTE (N=3)	0	0.1	0.1	0.1	0.15	0.35
	WEVOTE (N=5)	0.08	0.1	0.15	0.15	0.15	0.38
Kraken_MiSeq	Kraken	0.09	0.09	0.11	0.11	0.24	0.39
	BLASTN	0.07	0.07	0.09	0.09	0.18	0.3
	TIPP	0.01	0.19	0.22	0.19	0.23	0.5
	Clark	0.13	0.14	0.16	0.16	0.25	0.4
	Metaphlan	0.21	0.25	0.33	0.35	0.45	0.53
	WEVOTE (N=3)	0	0	0	0	0.1	0.3
	WEVOTE (N=5)	0.06	0.07	0.07	0.07	0.11	0.34
Kraken_simBA5	Kraken	0.03	0.02	0.04	0.04	0.09	0.19
	BLASTN	0.01	0.01	0.01	0.02	0.05	0.25
	TIPP	0.25	0.39	0.52	0.63	0.73	0.84
	Clark	0.08	0.08	0.09	0.11	0.14	0.2
	Metaphlan	0.17	0.2	0.28	0.34	0.49	0.65
	WEVOTE (N=3)	0	0	0	0	0	0.1
	WEVOTE (N=5)	0.01	0	0.01	0.01	0.07	0.15
CLARK_simHC20	Kraken	0	0	0.01	0.01	0.03	0.03
	BLASTN	0	0	0.01	0.01	0.03	0.04
	TIPP	0.12	0.09	0.12	0.27	0.36	0.38
	Clark	0	0	0.01	0.01	0.03	0.03
	Metaphlan	0.09	0.14	0.47	0.49	0.56	0.69
	WEVOTE (N=3)	0	0	0	0.1	0.1	0.1
	WEVOTE (N=5)	0	0	0.01	0.01	0.02	0.02
MetaPhlAn_HC1	Kraken	0.03	0.03	0.03	0.03	0.03	0.13
	BLASTN	0.01	0.01	0.01	0.02	0.03	0.18
	TIPP	0.1	0.15	0.22	0.27	0.33	0.41
	Clark	0.06	0.07	0.07	0.08	0.09	0.13
	Metaphlan	0.16	0.35	0.36	0.29	0.26	0.32
	WEVOTE (N=3)	0.01	0.01	0.01	0.01	0.01	0.1
	WEVOTE (N=5)	0.01	0.01	0.01	0.01	0.02	0.12
MetaPhlAn_HC2	Kraken	0.04	0.04	0.05	0.05	0.06	0.15
	BLASTN	0.02	0.03	0.03	0.04	0.09	0.18
	TIPP	0.16	0.18	0.25	0.3	0.36	0.45
	Clark	0.07	0.08	0.09	0.12	0.13	0.15
	Metaphlan	0.18	0.3	0.36	0.28	0.28	0.38
	WEVOTE (N=3)	0.01	0.01	0.01	0.01	0.04	0.12
	WEVOTE (N=5)	0.01	0.01	0.01	0.01	0.04	0.13
MetaPhlAn_LC1	Kraken	0.01	0.01	0.02	0.02	0.02	0.07
	BLASTN	0.01	0.01	0.02	0.03	0.03	0.15
	TIPP	0.08	0.15	0.24	0.27	0.28	0.35
	Clark	0.04	0.05	0.07	0.07	0.07	0.08
	Metaphlan	0.12	0.15	0.34	0.2	0.15	0.34
	WEVOTE (N=3)	0	0.01	0.01	0.01	0.01	0.07
	WEVOTE (N=5)	0.01	0.01	0.01	0.01	0.02	0.07
MetaPhlAn_LC2	Kraken	0.01	0.01	0.01	0.02	0.02	0.03
	BLASTN	0.01	0.01	0.01	0.02	0.02	0.06
	TIPP	0.15	0.23	0.32	0.34	0.37	0.41
	Clark	0.02	0.02	0.02	0.03	0.03	0.03
	Metaphlan	0.09	0.6	0.43	0.35	0.31	0.3
	WEVOTE (N=3)	0	0.01	0	0.01	0.01	0.02
	WEVOTE (N=5)	0.01	0.01	0.01	0.01	0.02	0.03
MetaPhlAn_LC3	Kraken	0.01	0.01	0.02	0.02	0.02	0.03
	BLASTN	0.01	0.01	0.01	0.02	0.03	0.07
	TIPP	0.12	0.15	0.22	0.27	0.31	0.35
	Clark	0.02	0.02	0.03	0.03	0.03	0.04
	Metaphlan	0.09	0.12	0.17	0.15	0.2	0.22
	WEVOTE (N=3)	0.01	0.01	0.01	0.01	0.01	0.02
	WEVOTE (N=5)	0.01	0.01	0.01	0.01	0.02	0.03
MetaPhlAn_LC4	Kraken	0.02	0.02	0.03	0.03	0.03	0.04
	BLASTN	0.01	0.01	0.02	0.03	0.04	0.06
	TIPP	0.18	0.2	0.29	0.31	0.33	0.34
	Clark	0.03	0.03	0.03	0.04	0.04	0.04
	Metaphlan	0.1	0.15	0.19	0.19	0.21	0.18
	WEVOTE (N=3)	0	0.01	0.01	0.01	0.01	0.01
	WEVOTE (N=5)	0.01	0.01	0.02	0.02	0.02	0.03
MetaPhlAn_LC5	Kraken	0.25	0.12	0.14	0.14	0.32	0.36
	BLASTN	0.02	0.02	0.02	0.02	0.03	0.11
	TIPP	0.28	0.18	0.24	0.26	0.38	0.5
	Clark	0.27	0.15	0.17	0.18	0.33	0.35
	Metaphlan	0.29	0.75	0.81	0.57	0.4	0.48
	WEVOTE (N=3)	0.01	0	0.01	0.01	0.03	0.1
	WEVOTE (N=5)	0.01	0.01	0.02	0.02	0.14	0.17
MetaPhlAn_LC6	Kraken	0.01	0.01	0.02	0.02	0.02	0.09
	BLASTN	0.01	0.01	0.02	0.04	0.05	0.16
	TIPP	0.04	0.05	0.07	0.09	0.09	0.09
	Clark	0.14	0.21	0.27	0.3	0.33	0.39
	Metaphlan	0.09	0.27	0.31	0.19	0.19	0.22
	WEVOTE (N=3)	0	0.01	0.01	0.01	0.01	0.09
	WEVOTE (N=5)	0.01	0.01	0.01	0.01	0.02	0.09
MetaPhlAn_LC7	Kraken	0.01	0.01	0.01	0.01	0.02	0.11
	BLASTN	0.01	0.01	0.01	0.01	0.02	0.17
	TIPP	0.2	0.24	0.29	0.3	0.36	0.4
	Clark	0.06	0.06	0.1	0.1	0.1	0.11
	Metaphlan	0.11	0.26	0.35	0.25	0.2	0.18
	WEVOTE (N=3)	0.01	0.01	0.01	0.01	0.01	0.12
	WEVOTE (N=5)	0.01	0.01	0.01	0.01	0.01	0.11
MetaPhlAn_LC8	Kraken	0.14	0.14	0.16	0.16	0.16	0.19
	BLASTN	0.01	0.01	0.01	0.03	0.05	0.11
	TIPP	0.14	0.19	0.27	0.31	0.34	0.39
	Clark	0.15	0.15	0.17	0.18	0.18	0.19
	Metaphlan	0.13	0.16	0.39	0.25	0.25	0.25
	WEVOTE (N=3)	0.01	0.01	0.01	0.01	0.02	0.07
	WEVOTE (N=5)	0.01	0.01	0.01	0.02	0.04	0.08
