# Supplementary material for: WEVOTE: Weighted Voting Taxonomic Identification Method of Microbial Sequences
Source: PLoS One. 2016 Sep 28;11(9):e0163527. doi: 10.1371/journal.pone.0163527 (PMC5040256; doi:10.1371/journal.pone.0163527)
Supplement: S3 Table — (XLSX) [file pone.0163527.s003.xlsx]

## Sheet: Sheet1
	# Tools agreed on WEVOTE decision
	N=3				N=5
	0	1	2	3	0	1	2	3	4	5
Kraken-HiSeq	1737	425	7803	35	1711	393	1206	6379	311	0
Kraken-MiSeq	1378	774	7825	23	1344	679	1676	6019	282	0
Kraken-simBA5	254	487	9235	24	240	401	1612	7474	273	0
CLARK-simHC20	19	103	9845	33	18	5	115	9491	371	0
MetaPhlAn-HC1	26601	34861	935574	2962	24734	27680	100496	805090	41934	64
MetaPhlAn-HC2	27062	57279	912449	3201	24871	32324	135287	760851	46515	143
MetaPhlAn-LC1	6606	6694	235671	1024	6037	5789	14206	214661	9302	0
MetaPhlAn-LC2	6805	7898	234411	886	6154	5764	7962	212454	17659	7
MetaPhlAn-LC3	6674	7066	235007	1253	5935	5743	9189	215734	13398	1
MetaPhlAn-LC4	6770	7859	234488	882	6169	5790	8557	222891	6533	29
MetaPhlAn-LC5	7450	58486	183289	774	581	34006	47492	147365	15155	0
MetaPhlAn-LC6	6614	6766	135360	1262	5879	5484	15725	207481	15369	64
MetaPhlAn-LC7	6739	7738	234748	775	6233	5612	14663	219490	3971	31
MetaPhlAn-LC8	6667	20650	222103	580	6235	17358	16416	205423	4559	9
