# Supplementary material for: WEVOTE: Weighted Voting Taxonomic Identification Method of Microbial Sequences
Source: PLoS One. 2016 Sep 28;11(9):e0163527. doi: 10.1371/journal.pone.0163527 (PMC5040256; doi:10.1371/journal.pone.0163527)
Supplement: S4 Table — (XLSX) [file pone.0163527.s004.xlsx]

## Sheet: Sheet1
Running time
	Kraken (min)	BLASTN (min)	TIPP (min)	CLARK (min)	Metaphlan (min)	WEVOTE algorithm [N=3] sec	WEVOTE algorithm [N=5] (sec)	WEVOTE Pipeline [N=5] (min)
Kraken-HiSeq	1	2	4	1	1	0.1	1	10
Kraken-MiSeq	1	8	4	1	1	0.2	1	16
Kraken-simBA5	1	7	3	1	1	0.1	1	14
CLARK-simHC20	1	9	5	1	1	0.3	1.5	19
MetaPhlAn-HC1	2	31	14	3	2	4.5	31	54
MetaPhlAn-HC2	2	29	14	3	2	5	33	52
MetaPhlAn-LC1	1	6	8	2	1	1.3	8	20
MetaPhlAn-LC2	1	10	8	2	1	1.1	7	24
MetaPhlAn-LC3	1	13	8	2	1	1.3	8	27
MetaPhlAn-LC4	1	8	7	2	1	1.2	9	21
MetaPhlAn-LC5	1	13	8	2	1	1	6	27
MetaPhlAn-LC6	1	13	8	2	1	1.2	8	27
MetaPhlAn-LC7	1	10	7	2	0	1.2	8	22
MetaPhlAn-LC8	1	6	7	2	0	1.1	8	18
